# Supplementary material for: Mucosal Melanoma of the Head and Neck: A 45-Year Experience of a Tertiary Cancer Center
Source: Cancers (Basel). 2026 Apr 20;18(8):1304. doi: 10.3390/cancers18081304 (PMC13115475; doi:10.3390/cancers18081304)
Supplement: Supplementary file 1 [file cancers-18-01304-s001.zip]

Archive with 1 entries (1 files):
- cancers-4235218-supplementary.pdf
